# Supplementary material for: Amino acids and acylcarnitine production by Chlorella vulgaris and Chlorella sorokiniana microalgae from wastewater culture
Source: PeerJ. 2019 Dec 3;7:e7977. doi: 10.7717/peerj.7977 (PMC6896938; doi:10.7717/peerj.7977)
Supplement: Supplemental Information 2 [file peerj-07-7977-s002.xlsx]

## Sheet: Biomass
Tipos	Sample	ALA	ARG	CIT	GLY	LEU	MET	ORN	PHE	PRO	SA	TYR	VAL
Aminoacidos	Chlorella sorokiniana/Light + Agitation	66.24	3.3	19.18	35.54	46.17	4.63	8.12	18.17	9.99	0.35	19.92	25.78
	Chlorella sorokiniana/Light	190.12	2.14	60.94	79.9	145.13	15.26	21.64	58.09	22.2	0.27	60.96	81.9
	Chlorella sorokiniana/Agitation	31.8	2.12	13.34	22.01	28.15	3.51	3.47	12.54	6.71	0.34	11.79	15.85
	Chlorella vulgaris/Light + Agitation	142.97	2.64	58.67	53.98	120.85	13.14	7.82	50.81	30.85	0.4	45.4	68.35
	Chlorella vulgaris/Light	59.98	0.9	20.36	26.11	43.18	4.2	3.65	16.52	15.15	0.3	17.01	26.17
	Chlorella vulgaris/Agitation	97.22	30.11	16.63	31.58	67.81	8.85	4.52	33.25	30.17	0.23	30.9	37.98
	Sample	C0	C2	C3	C3DC+C4OH	C4	C4DC+C5OH	C5	C5:1	C5DC+C6OH	C6	C6DC	C8	C8:1	C10	C10:1	C10:2	C12	C12:1	C14	C14:1	C14:2	C14OH	C16	C16:1	C16:1OH	C16OH	C18	C18:1	C18:1OH	C18:2	C18OH
acilcarnitinas	Chlorella sorokiniana/Light + Agitation	0.17	0.02	0.01	0.01	0.05	0.02	0.01	0.01	0.02	0.01	0.03	0.01	0.01	0	0.01	0.01	0.01	0.01	0.02	0.03	0.03	0	0.01	0.01	0.01	0.01	0	0	0.02	0	0
	Chlorella sorokiniana/Light	0.13	0.02	0.01	0.01	0.07	0.02	0.01	0.01	0.02	0	0.03	0.01	0.01	0.01	0.01	0.01	0.01	0.01	0.01	0.02	0.02	0	0.01	0.01	0.01	0.01	0	0	0.02	0	0
	Chlorella sorokiniana/Agitation	0.15	0.02	0.01	0	0.03	0.02	0.01	0.01	0.02	0	0.03	0.01	0.01	0.01	0	0.01	0.01	0.01	0.01	0.03	0.03	0	0.01	0.01	0.01	0.01	0.01	0	0.02	0.01	0.01
	Chlorella vulgaris/Light + Agitation	0.11	0.02	0.01	0	0.03	0.02	0.01	0.01	0.02	0.01	0.03	0.01	0.01	0	0	0.01	0.01	0.01	0.01	0.02	0.02	0	0.01	0.01	0.01	0.01	0.01	0	0.02	0	0
	Chlorella vulgaris/Light	0.13	0.01	0.01	0	0.03	0.01	0.01	0.01	0.02	0	0.02	0.01	0.01	0.01	0	0.01	0.01	0.01	0.01	0.02	0.02	0	0.01	0.01	0.01	0.01	0	0	0.01	0	0
	Chlorella vulgaris/Agitation	0.23	0.03	0.01	0	0.03	0.02	0	0	0.02	0.01	0.03	0.01	0.01	0.01	0.01	0.01	0.01	0.01	0.01	0.01	0.02	0	0.01	0.01	0.01	0.01	0	0	0.01	0	0

## Sheet: Data normalization
Acylcarnitines	C. s/Light + Agitation	Proportion	C. s/Light	Proportion	C.s/Agitation	Proportion	C.v./Light + Agitation	Proportion	C.v./Light	Proportion	C.v./Agitation	Proportion		Amino acids	C. s/Light + Agitation	Proportion	C. s/Light	Proportion	C.s/Agitation	Proportion	C.v./Light + Agitation	Proportion	C.v./Light	Proportion	C.v./Agitation	Proportion
C0	0.17	0.303571	0.13	0.254902	0.15	0.288462	0.11	0.25	0.13	0.317073	0.23	0.425926		ALA	66.24	0.257353	190.12	0.257423	31.8	0.209721	142.97	0.239931	59.98	0.256841	97.22	0.249762
C2	0.02	0.0357143	0.02	0.0392157	0.02	0.0384615	0.02	0.0454545	0.01	0.0243902	0.03	0.0555556		ARG	3.3	0.012821	2.14	0.00289757	2.12	0.0139814	2.64	0.00443042	0.9	0.00385389	30.11	0.0773539
C3	0.01	0.0178571	0.01	0.0196078	0.01	0.0192308	0.01	0.0227273	0.01	0.0243902	0.01	0.0185185		CIT	19.18	0.0745173	60.94	0.082513	13.34	0.0879773	58.67	0.0984594	20.36	0.0871837	16.63	0.0427232
C3DC+ C4OH	0.01	0.0178571	0.01	0.0196078	0	0	0	0	0	0	0	0		GLY	35.54	0.138078	79.9	0.108185	22.01	0.145156	53.98	0.0905887	26.11	0.111806	31.58	0.0811304
C4	0.05	0.0892857	0.07	0.137255	0.03	0.0576923	0.03	0.0681818	0.03	0.0731707	0.03	0.0555556		LEU	46.17	0.179378	145.13	0.196507	28.15	0.185649	120.85	0.202809	43.18	0.184901	67.81	0.174207
C4DC+ C5OH	0.02	0.0357143	0.02	0.0392157	0.02	0.0384615	0.02	0.0454545	0.01	0.0243902	0.02	0.037037		MET	4.63	0.0179883	15.26	0.0206621	3.51	0.0231485	13.14	0.0220514	4.2	0.0179848	8.85	0.022736
C5	0.01	0.0178571	0.01	0.0196078	0.01	0.0192308	0.01	0.0227273	0.01	0.0243902	0	0		ORN	8.12	0.0315475	21.64	0.0293007	3.47	0.0228847	7.82	0.0131234	3.65	0.0156297	4.52	0.0116121
C5:1	0.01	0.0178571	0.01	0.0196078	0.01	0.0192308	0.01	0.0227273	0.01	0.0243902	0	0		PHE	18.17	0.0705933	58.09	0.0786541	12.54	0.0827013	50.81	0.0852688	16.52	0.0707404	33.25	0.0854207
C5DC+ C6OH	0.02	0.0357143	0.02	0.0392157	0.02	0.0384615	0.02	0.0454545	0.02	0.0487805	0.02	0.037037		PRO	9.99	0.0388127	22.2	0.0300589	6.71	0.0442525	30.85	0.0517722	15.15	0.0648739	30.17	0.077508
C6	0.01	0.0178571	0	0	0	0	0.01	0.0227273	0	0	0.01	0.0185185		SA	0.35	0.0013598	0.27	0.000365581	0.34	0.0022423	0.4	0.000671276	0.3	0.00128463	0.23	0.00059088
C6DC	0.03	0.0535714	0.03	0.0588235	0.03	0.0576923	0.03	0.0681818	0.02	0.0487805	0.03	0.0555556		TYR	19.92	0.0773923	60.96	0.0825401	11.79	0.0777551	45.4	0.0761898	17.01	0.0728386	30.9	0.0793834
C8	0.01	0.0178571	0.01	0.0196078	0.01	0.0192308	0.01	0.0227273	0.01	0.0243902	0.01	0.0185185		VAL	25.78	0.100159	81.9	0.110893	15.85	0.104531	68.35	0.114704	26.17	0.112063	37.98	0.0975723
C8:1	0.01	0.0178571	0.01	0.0196078	0.01	0.0192308	0.01	0.0227273	0.01	0.0243902	0.01	0.0185185			257.39	1	738.55		151.63		595.88		233.53		389.25
C10	0	0	0.01	0.0196078	0.01	0.0192308	0	0	0.01	0.0243902	0.01	0.0185185
C10:1	0.01	0.0178571	0.01	0.0196078	0	0	0	0	0	0	0.01	0.0185185
C10:2	0.01	0.0178571	0.01	0.0196078	0.01	0.0192308	0.01	0.0227273	0.01	0.0243902	0.01	0.0185185
C12	0.01	0.0178571	0.01	0.0196078	0.01	0.0192308	0.01	0.0227273	0.01	0.0243902	0.01	0.0185185
C12:1	0.01	0.0178571	0.01	0.0196078	0.01	0.0192308	0.01	0.0227273	0.01	0.0243902	0.01	0.0185185
C14	0.02	0.0357143	0.01	0.0196078	0.01	0.0192308	0.01	0.0227273	0.01	0.0243902	0.01	0.0185185
C14:1	0.03	0.0535714	0.02	0.0392157	0.03	0.0576923	0.02	0.0454545	0.02	0.0487805	0.01	0.0185185
C14:2	0.03	0.0535714	0.02	0.0392157	0.03	0.0576923	0.02	0.0454545	0.02	0.0487805	0.02	0.037037
C14OH	0	0	0	0	0	0	0	0	0	0	0	0
C16	0.01	0.0178571	0.01	0.0196078	0.01	0.0192308	0.01	0.0227273	0.01	0.0243902	0.01	0.0185185
C16OH	0.01	0.0178571	0.01	0.0196078	0.01	0.0192308	0.01	0.0227273	0.01	0.0243902	0.01	0.0185185
C16:1	0.01	0.0178571	0.01	0.0196078	0.01	0.0192308	0.01	0.0227273	0.01	0.0243902	0.01	0.0185185
C16:1OH	0.01	0.0178571	0.01	0.0196078	0.01	0.0192308	0.01	0.0227273	0.01	0.0243902	0.01	0.0185185
C18	0	0	0	0	0.01	0.0192308	0.01	0.0227273	0	0	0	0
C18OH	0	0	0	0	0.01	0.0192308	0	0	0	0	0	0
C18:1	0	0	0	0	0	0	0	0	0	0	0	0
C18:1OH	0.02	0.0357143	0.02	0.0392157	0.02	0.0384615	0.02	0.0454545	0.01	0.0243902	0.01	0.0185185
C18:2	0	0	0	0	0.01	0.0192308	0	0	0	0	0	0
	0.56	1	0.51		0.52		0.44		0.41		0.54

## Sheet: Fold
	C. sorokiniana							C. vulgaris
	Acylcarnitines	L/L+ Sh	Sh/L+Sh						Acylcarnitines	L/L+ Sh	Sh/L+Sh
	C0	0.838816	0.947368						C0	1.268	1.704
	C4	1.53933	0.651685						C4	1.07353	0.823529
									C6DC	0.720588	0.823529
Proportions	C0	C4
L	0.255	0.137						Proportions	C0	C4	C6DC
Sh	0.288	0.058						L	0.317	0.073	0.049
L+ Sh	0.304	0.089						Sh	0.426	0.056	0.056
								L+ Sh	0.25	0.068	0.068
	Amino acids	L/L+ Sh	Sh/L+Sh						Amino acids	L/L+ Sh	Sh/L+Sh
	Gly	0.782609	1.05072						Leu	0.91133	0.857143
	Ala	1	0.817121						Ala	1.07083	1.04167
	Leu	1.10056	1.03911						Gly	1.23077	0.89011
									Val	0.973913	0.852174
Proportions	Gly	Ala	Leu
L	0.108	0.257	0.197					Proportions	Leu	Ala	Gly	Val
Sh	0.145	0.21	0.186					L	0.185	0.257	0.112	0.112
L+ Sh	0.138	0.257	0.179					Sh	0.174	0.25	0.081	0.098
								L+ Sh	0.203	0.24	0.091	0.115
